# Supplementary material for: HHV-6A Infection and Systemic Sclerosis: Clues of a Possible Association
Source: Microorganisms. 2019 Dec 24;8(1):39. doi: 10.3390/microorganisms8010039 (PMC7022325; doi:10.3390/microorganisms8010039)
Supplement: Supplementary file 1 [file microorganisms-08-00039-s001.zip]

Archive with 1 entries (1 files):
- microorganisms-675284-supplementary.tif
